# Supplementary material for: Combined Repeated-Dose Toxicity Study with the Reproduction/Developmental Toxicity Screening Test of Calcium Nitrate Tetrahydrate in Sprague Dawley Rats
Source: Toxics. 2025 Sep 30;13(10):835. doi: 10.3390/toxics13100835 (PMC12567573; doi:10.3390/toxics13100835)
Supplement: Supplementary file 1 [file toxics-13-00835-s001.zip]

Archive with 1 entries (1 files):
- toxics-3876522-supplementary.pdf
